# Supplementary material for: Development of MoS2 Modified SPE Based Electrochemical Immunosensors Sandwiched by Au NP Labeled Antibodies for Detecting Bovine rotavirus in Calves
Source: Life (Basel). 2026 Mar 12;16(3):464. doi: 10.3390/life16030464 (PMC13027774; doi:10.3390/life16030464)
Supplement: Supplementary file 1 [file life-16-00464-s001.zip]

Archive with 1 entries (1 files):
- life-4101409-supplementary.pdf
